# Supplementary material for: An insulin-like signalling pathway model for Fasciola gigantica
Source: BMC Vet Res. 2024 Jun 8;20:252. doi: 10.1186/s12917-024-04107-7 (PMC11162077; doi:10.1186/s12917-024-04107-7)
Supplement: Supplementary file 4 — Supplementary Material 4 [file 12917_2024_4107_MOESM4_ESM.xlsx]

## Sheet: miracida VS egg
Table S1. Comparison of transcription by DEseq2.
geneid	baseMean	log2FoldChange	lfcSE	stat	pvalue	padj	egg	egg	egg	miracida	miracida	miracida
Fgilp	3.70425	4.42887	1.6215	2.73134	0.00630776	0.00999744	0	1.90022	1.23793	28.2116	21.3751	19.0974
Fgilbp	137.498	4.14701	0.619797	6.69092	2.21777e-11	6.38453e-11	2.23381	0.950109	3.71378	36.5988	33.9053	45.2679
Fgir-1	503.769	1.52827	0.200349	7.62805	2.38326e-14	7.94568e-14	438.945	500.707	451.843	890.572	1522.79	1601.35
Fgir-3	1688.42	2.39841	0.20063	11.9544	6.15962e-33	3.85528e-32	709.236	587.167	590.49	2376.64	3907.95	3662.45
Fgirs	149.211	-2.43975	0.691146	-3.53	0.000415561	0.000748915	13.4029	6.65076	3.71378	1.52495	2.21122	0.70731
Fgaap	653.964	-1.03599	0.196036	-5.28469	1.25916e-07	2.91328e-07	1074.46	1236.09	1281.25	447.573	724.542	579.287
Fgakt-1	305.965	1.07515	0.231208	4.65015	3.3169e-06	6.98239e-06	183.173	157.718	168.358	205.868	427.502	438.532
Fgakt-2	941.675	-4.70684	0.329783	-14.2725	3.24527e-46	2.78079e-45	159.718	177.67	160.93	3.0499	11.7931	4.24386
Fgsgk-1	1511.76	-2.02578	0.27761	-7.29722	2.93765e-13	9.28622e-13	204.394	201.423	151.027	47.2735	50.1209	39.6094
Fgpp2a	463.205	-1.11113	0.212355	-5.23243	1.67298e-07	3.83921e-07	86.0019	88.3601	79.2272	39.6487	40.539	37.4874
Fg14-3-3ζ	3259.32	1.08549	0.132373	8.20022	2.39941e-16	8.79147e-16	3089.37	3341.53	3311.45	4930.17	8029.66	7713.93
Fgpten	622.409	1.56619	0.194269	8.06193	7.51005e-16	2.6804e-15	342.891	330.638	307.005	750.276	1107.82	1046.11
Fgddl-1	2984.28	-1.26782	0.10673	-11.8787	1.52761e-32	9.47042e-32	4149.31	4170.98	4315.41	2121.97	1595.02	1531.33
Fgfoxo	748.22	5.25408	0.266607	19.7073	1.86832e-86	3.12622e-85	113.925	119.714	110.175	3235.95	4740.11	5152.75
Fghsf-1	124.917	2.1622	0.326155	6.62937	3.37125e-11	9.62914e-11	50.2608	67.4577	69.3238	186.044	322.1	328.899
Fgskn-1	265.406	4.94036	0.334377	14.7748	2.12945e-49	1.9414e-48	14.5198	41.8048	30.9481	612.268	1043.69	1044.7

## Sheet: rediae VS miracida
Table S1. Comparison of transcription by DEseq2.
geneid	baseMean	log2FoldChange	lfcSE	stat	pvalue	padj	egg	egg	egg	miracida	miracida	miracida
Fgilbp	137.498	2.42933	0.202875	11.9745	4.83367e-33	3.56742e-32	36.5988	33.9053	45.2679	215.853	198.596	210.2
Fgir-1	503.769	-2.4213	0.203234	-11.9138	1.0024e-32	7.29387e-32	890.572	1522.79	1601.35	304.673	237.922	207.139
Fgir-3	1688.42	-3.37315	0.203057	-16.6118	5.72116e-62	1.06193e-60	2376.64	3907.95	3662.45	322.23	321.49	316.321
Fgaap	653.964	-3.09364	0.219218	-14.1122	3.19632e-45	3.62923e-44	447.573	724.542	579.287	52.6723	70.7868	81.6312
Fgpi3k	2580.42	-1.15367	0.184696	-6.24632	4.20235e-10	1.08711e-09	2805.91	3888.79	3857.67	1646.27	1614.33	1482.63
Fgakt-1	305.965	-1.90409	0.237301	-8.02393	1.02418e-15	3.63654e-15	205.868	427.502	438.532	113.607	93.3993	79.5904
Fg14-3-3ζ	3259.32	-1.26939	0.132412	-9.58667	9.09756e-22	4.289e-21	4930.17	8029.66	7713.93	2770.97	2923.89	2881.58
Fgpten	622.409	-2.44686	0.198394	-12.3333	5.99322e-35	4.76651e-34	750.276	1107.82	1046.11	195.197	164.186	173.466
Fgddl-1	351.444	-1.50537	0.210268	-7.15928	8.11015e-13	2.44547e-12	251.617	291.88	278.68	93.9838	84.5509	111.222
Fgfoxo	748.22	-3.95583	0.258683	-15.2922	8.62262e-53	1.24172e-51	3235.95	4740.11	5152.75	290.214	275.282	280.607
Fghsf-1	124.917	-1.58521	0.318901	-4.97086	6.66553e-07	1.42591e-06	186.044	322.1	328.899	103.279	70.7868	105.1
Fgskn-1	265.406	-3.91814	0.312483	-12.5387	4.58262e-36	3.85481e-35	612.268	1043.69	1044.7	51.6395	70.7868	56.1214

## Sheet: cercariae VS rediae
Table S1. Comparison of transcription by DEseq2.
geneid	baseMean	log2FoldChange	lfcSE	stat	pvalue	padj	egg	egg	egg	miracida	miracida	miracida
Fgir-3	1688.42	3.24216	0.203192	15.9561	2.58449e-57	2.82729e-56	322.23	321.49	316.321	3036.89	3046.71	3000.39
Fgirs	149.211	7.10984	0.748298	9.50135	2.07179e-21	7.61129e-21	0	1.9663	2.04078	180.02	205.481	173.921
Fgaap	653.964	3.51137	0.219073	16.0283	8.10926e-58	9.01765e-57	52.6723	70.7868	81.6312	795.952	779.967	763.7
Fgakt-1	305.965	2.33994	0.237046	9.87123	5.54812e-23	2.13504e-22	113.607	93.3993	79.5904	483.503	506.709	460.552
Fgsgk-1	1511.76	7.86744	0.304145	25.8674	1.54923e-147	9.70145e-146	25.8197	22.6125	20.4078	5475.1	5373.7	5221.53
Fgpp2a	463.205	1.78291	0.199016	8.95863	3.28745e-19	1.12104e-18	51.6395	54.0733	55.1011	158.639	183.965	212.787
Fgpten	622.409	2.59856	0.198547	13.0879	3.86385e-39	2.4644e-38	195.197	164.186	173.466	1120.13	1026.33	1079.48
Fgddl-1	2984.28	-1.42345	0.107065	-13.2952	2.46803e-40	1.64434e-39	4419.31	4308.16	4470.33	1649.84	1763.26	1507.97
Fgfoxo	748.22	1.13162	0.26043	4.34521	1.39141e-05	2.61396e-05	290.214	275.282	280.607	618.691	655.172	580.062
Fgskn-1	265.406	1.77675	0.316503	5.6137	1.9805e-08	4.37566e-08	51.6395	70.7868	56.1214	205.54	194.723	211.815

## Sheet: metacercariae VS cercariae
Table S1. Comparison of transcription by DEseq2.
geneid	baseMean	log2FoldChange	lfcSE	stat	pvalue	padj	egg	egg	egg	miracida	miracida	miracida

## Sheet: juvenile42 d VS metacercariae
Table S1. Comparison of transcription by DEseq2.
geneid	baseMean	log2FoldChange	lfcSE	stat	pvalue	padj	egg	egg	egg	miracida	miracida	miracida
Fgir-1	503.769	1.51824	0.205241	7.39734	1.3894e-13	4.52368e-13	264.771	271.713	182.072	605.001	722.765	732.007
Fgir-3	1688.42	3.25854	0.201151	16.1995	5.0859e-59	8.70996e-58	614.352	504.455	432.851	4964.44	5060.15	4831.07
Fgaap	653.964	2.33546	0.200462	11.6504	2.28426e-31	1.56133e-30	267.874	274.96	257.649	1294.76	1345.57	1400.17
Fgpi3k	2580.42	1.02812	0.184583	5.56998	2.54773e-08	6.20859e-08	1830.65	1712.55	2187.16	3946.48	3846.29	3892.67
Fgakt-1	305.965	1.34466	0.226138	5.9462	2.74432e-09	7.1171e-09	298.902	260.888	262.23	685.247	752.914	649.798
Fgakt-2	316.669	1.41872	0.144038	9.84958	6.88302e-23	3.39469e-22	225.469	172.121	215.28	527.46	550.603	560.593
Fgsgk-1	1511.76	4.71006	0.256486	18.3638	2.55914e-75	6.89799e-74	163.414	133.15	286.277	5072.63	5051.42	5111.8
Fgpp2a	463.205	-3.16793	0.168245	-18.8293	4.34576e-79	1.29216e-77	1218.36	1192.94	1102.74	116.312	127.733	146.926
Fgpten	622.409	2.61549	0.194782	13.4278	4.15645e-41	4.07721e-40	291.662	240.32	302.309	1655.41	1722.42	1734.25
Fgddl-1	2984.28	-1.71233	0.107799	-15.8845	8.1189e-57	1.31762e-55	3740.93	3996.67	3798.32	1158.61	1203.55	1157.92
Fgfoxo	748.22	3.57451	0.289608	12.3426	5.34168e-35	4.16289e-34	46.5418	44.3834	32.063	480.575	517.281	470.513
Fghsf-1	124.917	1.44973	0.325357	4.45583	8.357e-06	1.70875e-05	85.8438	60.6212	68.7065	201.066	199.931	187.156

## Sheet: juvenile70 d VS juvenile42 d
Table S1. Comparison of transcription by DEseq2.
geneid	baseMean	log2FoldChange	lfcSE	stat	pvalue	padj	egg	egg	egg	miracida	miracida	miracida

## Sheet: adult vs juvenile 70 d
Table S1. Comparison of transcription by DEseq2.
geneid	baseMean	log2FoldChange	lfcSE	stat	pvalue	padj	egg	egg	egg	miracida	miracida	miracida
Fgilbp	137.498	-1.54508	0.233215	-6.62513	3.46937e-11	1.8197e-10	86.684	141.101	121.743	33.0766	45.8712	40.2252
Fgaap	653.964	1.2303	0.201914	6.09317	1.10699e-09	5.07498e-09	384.721	220.648	280.263	723.551	528.726	828.341
Fgsgk-1	1511.76	2.29206	0.257505	8.90102	5.53369e-19	5.22349e-18	130.513	243.376	242.218	792.46	824.475	1397.45
Fgpp2a	463.205	-1.17908	0.158533	-7.43747	1.02632e-13	6.59166e-13	1231.11	1667.65	1349.32	773.166	575.804	527.397
